# Supplementary material for: Endogenous Origins of HIV-1 G-to-A Hypermutation and Restriction in the Nonpermissive T Cell Line CEM2n
Source: PLoS Pathog. 2012 Jul 12;8(7):e1002800. doi: 10.1371/journal.ppat.1002800 (PMC3395617; doi:10.1371/journal.ppat.1002800)
Supplement: Table S1 — G-to-A hypermutation. A full list of G-to-A hypermutations observed in Vif-deficient HIV-1 produced in CEM2n or the indicated derivatives. These raw data were used to create Table 2 and Figures 2F, 3F, 4E, and S6. (XLS) [file ppat.1002800.s007.xls]

## Sheet: Sheet1
CEM2n Expt.1
HIV-1 clone pIIIB Genebank: EU541617	2600	2602	2610	2624	2630	2647	2648	2651	2656	2660	2663	2664	2669	2675	2681	2682	2683	2686	2691	2702	2704	2705	2710	2712	2722	2725	2727	2728	2730	2731	2732	2733	2747	2761	2765	2781	2782	2785	2786	2787	2792	2804	2811	2812	2816	2821	2828	2830	2833
Dinucleotide context	GA	GC	GA	GA	GT	GG	GA	GA	GT	GT	GG	GA	GA	GA	GG	GG	GC	GC	GA	GA	GG	GA	GA	GA	GT	GA	GG	GT	GG	GG	GG	GA	GA	GA	GA	GG	GA	GG	GG	GT	GA	GA	GG	GA	GT	GC	GT	GC	GC
Position in gag/pol amplicon	5	7	15	29	35	52	53	56	61	65	68	69	74	80	86	87	88	91	96	107	109	110	115	117	127	130	132	133	135	136	137	138	152	166	170	186	187	190	191	192	197	209	216	217	221	226	233	235	238
1
2
3
4						A									A								A															A
5														A																				A			A	A				A
6
7
8											A																		A	A							A	A
9
10											A																		A									A
11
12																															A							A
13																																						A
14
15																																	A
16
17
18						A									A								A							A						A		A	A
19																																						A
20
21
22
23
24
25
26
27																																	A
28
29
30																							A
CEM2n Expt. 2
HIV-1 clone pIIIB Genebank: EU541617	2600	2602	2610	2624	2630	2647	2648	2651	2656	2660	2663	2664	2669	2675	2681	2682	2683	2686	2691	2702	2704	2705	2710	2712	2722	2725	2727	2728	2730	2731	2732	2733	2747	2761	2765	2781	2782	2785	2786	2787	2792	2804	2811	2812	2816	2821	2828	2830	2833
Dinucleotide context	GA	GC	GA	GA	GT	GG	GA	GA	GT	GT	GG	GA	GA	GA	GG	GG	GC	GC	GA	GA	GG	GA	GA	GA	GT	GA	GG	GT	GG	GG	GG	GA	GA	GA	GA	GG	GA	GG	GG	GT	GA	GA	GG	GA	GT	GC	GT	GC	GC
Position in gag/pol amplicon	5	7	15	29	35	52	53	56	61	65	68	69	74	80	86	87	88	91	96	107	109	110	115	117	127	130	132	133	135	136	137	138	152	166	170	186	187	190	191	192	197	209	216	217	221	226	233	235	238
1
2
3
4
5	A
6						A									A								A															A
7														A																				A			A	A				A
8
9
10
11
12
13
14																																		A	A									A
15
16
17
18
19
20
21							A	A					A						A				A														A							A
22
23
24
25
26
27
28
29													A
30	A			A			A						A
CEM2n∆A3G
HIV-1 clone pIIIB Genebank: EU541617	2600	2602	2610	2624	2630	2647	2648	2651	2656	2660	2663	2664	2669	2675	2681	2682	2683	2686	2691	2702	2704	2705	2710	2712	2722	2725	2727	2728	2730	2731	2732	2733	2747	2761	2765	2781	2782	2785	2786	2787	2792	2804	2811	2812	2816	2821	2828	2830	2833
Dinucleotide context	GA	GC	GA	GA	GT	GG	GA	GA	GT	GT	GG	GA	GA	GA	GG	GG	GC	GC	GA	GA	GG	GA	GA	GA	GT	GA	GG	GT	GG	GG	GG	GA	GA	GA	GA	GG	GA	GG	GG	GT	GA	GA	GG	GA	GT	GC	GT	GC	GC
Position in gag/pol amplicon	5	7	15	29	35	52	53	56	61	65	68	69	74	80	86	87	88	91	96	107	109	110	115	117	127	130	132	133	135	136	137	138	152	166	170	186	187	190	191	192	197	209	216	217	221	226	233	235	238
1
2
3
4
5
6
7																																						A
8							A							A					A	A
9
10
11
12
13																														A
14
15
16														A
17			A				A
18
19
20
21
22							A												A	A
23
24
25														A
26																			A
27
28
29
30
CEM2n∆F
HIV-1 clone pIIIB Genebank: EU541617	2600	2602	2610	2624	2630	2647	2648	2651	2656	2660	2663	2664	2669	2675	2681	2682	2683	2686	2691	2702	2704	2705	2710	2712	2722	2725	2727	2728	2730	2731	2732	2733	2747	2761	2765	2781	2782	2785	2786	2787	2792	2804	2811	2812	2816	2821	2828	2830	2833
Dinucleotide context	GA	GC	GA	GA	GT	GG	GA	GA	GT	GT	GG	GA	GA	GA	GG	GG	GC	GC	GA	GA	GG	GA	GA	GA	GT	GA	GG	GT	GG	GG	GG	GA	GA	GA	GA	GG	GA	GG	GG	GT	GA	GA	GG	GA	GT	GC	GT	GC	GC
Position in gag/pol amplicon	5	7	15	29	35	52	53	56	61	65	68	69	74	80	86	87	88	91	96	107	109	110	115	117	127	130	132	133	135	136	137	138	152	166	170	186	187	190	191	192	197	209	216	217	221	226	233	235	238
1
2
3
4
5
6
7	A							A						A																							A	A			A			A
8																														A
9
10																																						A
11
12
13			A
14																				A										A											A			A
15																																						A
16
17
18
19
20
21
22
23
24						A															A																	A
25
26
27
28																														A
29																																				A		A
30
CEM2n∆A3F shNS
HIV-1 clone pIIIB Genebank: EU541617	2600	2602	2610	2624	2630	2647	2648	2651	2656	2660	2663	2664	2669	2675	2681	2682	2683	2686	2691	2702	2704	2705	2710	2712	2722	2725	2727	2728	2730	2731	2732	2733	2747	2761	2765	2781	2782	2785	2786	2787	2792	2804	2811	2812	2816	2821	2828	2830	2833
Dinucleotide context	GA	GC	GA	GA	GT	GG	GA	GA	GT	GT	GG	GA	GA	GA	GG	GG	GC	GC	GA	GA	GG	GA	GA	GA	GT	GA	GG	GT	GG	GG	GG	GA	GA	GA	GA	GG	GA	GG	GG	GT	GA	GA	GG	GA	GT	GC	GT	GC	GC
Position in gag/pol amplicon	5	7	15	29	35	52	53	56	61	65	68	69	74	80	86	87	88	91	96	107	109	110	115	117	127	130	132	133	135	136	137	138	152	166	170	186	187	190	191	192	197	209	216	217	221	226	233	235	238
1																																						A
2
3			A
4
5																														A
6																																				A
7						A	A	A			A									A			A			A						A			A	A	A				A	A
8
9			A			A		A			A		A		A															A								A										A
10
11
12
13
14							A	A						A						A																							A	A
15
16
17
18
19			A
20																																						A
21
22
23
24
25
26
27			A
28
29
30
CEM2n∆A3F shA3B
HIV-1 clone pIIIB Genebank: EU541617	2600	2602	2610	2624	2630	2647	2648	2651	2656	2660	2663	2664	2669	2675	2681	2682	2683	2686	2691	2702	2704	2705	2710	2712	2722	2725	2727	2728	2730	2731	2732	2733	2747	2761	2765	2781	2782	2785	2786	2787	2792	2804	2811	2812	2816	2821	2828	2830	2833
Dinucleotide context	GA	GC	GA	GA	GT	GG	GA	GA	GT	GT	GG	GA	GA	GA	GG	GG	GC	GC	GA	GA	GG	GA	GA	GA	GT	GA	GG	GT	GG	GG	GG	GA	GA	GA	GA	GG	GA	GG	GG	GT	GA	GA	GG	GA	GT	GC	GT	GC	GC
Position in gag/pol amplicon	5	7	15	29	35	52	53	56	61	65	68	69	74	80	86	87	88	91	96	107	109	110	115	117	127	130	132	133	135	136	137	138	152	166	170	186	187	190	191	192	197	209	216	217	221	226	233	235	238
1
2
3
4
5
6
7
8
9
10							A
11			A					A
12							A
13
14
15																																						A
16
17	A							A				A	A		A				A											A		A			A							A		A
18
19
20
21
22											A																									A		A
23
24
25
26
27
28								A				A														A					A	A					A				A			A
29
30
CEM2n∆A3F shA3C
HIV-1 clone pIIIB Genebank: EU541617	2600	2602	2610	2624	2630	2647	2648	2651	2656	2660	2663	2664	2669	2675	2681	2682	2683	2686	2691	2702	2704	2705	2710	2712	2722	2725	2727	2728	2730	2731	2732	2733	2747	2761	2765	2781	2782	2785	2786	2787	2792	2804	2811	2812	2816	2821	2828	2830	2833
Dinucleotide context	GA	GC	GA	GA	GT	GG	GA	GA	GT	GT	GG	GA	GA	GA	GG	GG	GC	GC	GA	GA	GG	GA	GA	GA	GT	GA	GG	GT	GG	GG	GG	GA	GA	GA	GA	GG	GA	GG	GG	GT	GA	GA	GG	GA	GT	GC	GT	GC	GC
Position in gag/pol amplicon	5	7	15	29	35	52	53	56	61	65	68	69	74	80	86	87	88	91	96	107	109	110	115	117	127	130	132	133	135	136	137	138	152	166	170	186	187	190	191	192	197	209	216	217	221	226	233	235	238
1
2
3
4
5
6
7											A				A															A								A
8
9
10
11
12
13
14
15
16																																																	A
17
18
19
20							A	A							A	A								A
21
22
23
24
25
26
27
28
29
30
CEM2n∆A3F shA3D
HIV-1 clone pIIIB Genebank: EU541617	2600	2602	2610	2624	2630	2647	2648	2651	2656	2660	2663	2664	2669	2675	2681	2682	2683	2686	2691	2702	2704	2705	2710	2712	2722	2725	2727	2728	2730	2731	2732	2733	2747	2761	2765	2781	2782	2785	2786	2787	2792	2804	2811	2812	2816	2821	2828	2830	2833
Dinucleotide context	GA	GC	GA	GA	GT	GG	GA	GA	GT	GT	GG	GA	GA	GA	GG	GG	GC	GC	GA	GA	GG	GA	GA	GA	GT	GA	GG	GT	GG	GG	GG	GA	GA	GA	GA	GG	GA	GG	GG	GT	GA	GA	GG	GA	GT	GC	GT	GC	GC
Position in gag/pol amplicon	5	7	15	29	35	52	53	56	61	65	68	69	74	80	86	87	88	91	96	107	109	110	115	117	127	130	132	133	135	136	137	138	152	166	170	186	187	190	191	192	197	209	216	217	221	226	233	235	238
1
2
3						A									A						A										A
4															A																												A
5
6																														A								A
7
8
9						A																						A								A		A
10
11
12
13																																						A
14																														A								A
15
16
17
18
19
20																A																						A
21						A									A												A									A
22
23																													A	A								A
24															A	A
25						A																							A
26																					A										A												A
27																													A	A						A		A
28
29															A																A
30																																				A		A
CEM2n∆A3F shA3G
HIV-1 clone pIIIB Genebank: EU541617	2600	2602	2610	2624	2630	2647	2648	2651	2656	2660	2663	2664	2669	2675	2681	2682	2683	2686	2691	2702	2704	2705	2710	2712	2722	2725	2727	2728	2730	2731	2732	2733	2747	2761	2765	2781	2782	2785	2786	2787	2792	2804	2811	2812	2816	2821	2828	2830	2833
Dinucleotide context	GA	GC	GA	GA	GT	GG	GA	GA	GT	GT	GG	GA	GA	GA	GG	GG	GC	GC	GA	GA	GG	GA	GA	GA	GT	GA	GG	GT	GG	GG	GG	GA	GA	GA	GA	GG	GA	GG	GG	GT	GA	GA	GG	GA	GT	GC	GT	GC	GC
Position in gag/pol amplicon	5	7	15	29	35	52	53	56	61	65	68	69	74	80	86	87	88	91	96	107	109	110	115	117	127	130	132	133	135	136	137	138	152	166	170	186	187	190	191	192	197	209	216	217	221	226	233	235	238
1
2
3																				A
4
5
6
7
8
9
10
11
12
13
14																																				A		A
15
16
17
18
19								A
20
21
22
23
24
25
26
27
28
29
30
CEM2n∆A3F shA3H
HIV-1 clone pIIIB Genebank: EU541617	2600	2602	2610	2624	2630	2647	2648	2651	2656	2660	2663	2664	2669	2675	2681	2682	2683	2686	2691	2702	2704	2705	2710	2712	2722	2725	2727	2728	2730	2731	2732	2733	2747	2761	2765	2781	2782	2785	2786	2787	2792	2804	2811	2812	2816	2821	2828	2830	2833
Dinucleotide context	GA	GC	GA	GA	GT	GG	GA	GA	GT	GT	GG	GA	GA	GA	GG	GG	GC	GC	GA	GA	GG	GA	GA	GA	GT	GA	GG	GT	GG	GG	GG	GA	GA	GA	GA	GG	GA	GG	GG	GT	GA	GA	GG	GA	GT	GC	GT	GC	GC
Position in gag/pol amplicon	5	7	15	29	35	52	53	56	61	65	68	69	74	80	86	87	88	91	96	107	109	110	115	117	127	130	132	133	135	136	137	138	152	166	170	186	187	190	191	192	197	209	216	217	221	226	233	235	238
1
2
3
4	A		A					A						A						A																		A
5
6
7
8
9
10
11
12
13
14	A					A	A	A							A				A																		A				A	A
15
16
17
18
19
20
21
22
23
24
25
26																																						A
27
28
29
30											A				A																							A
[truncated: 70 more columns]
